# Supplementary material for: Diet-Induced Severe Hyperhomocysteinemia Promotes Atherosclerosis Progression and Dysregulates the Plasma Metabolome in Apolipoprotein-E-Deficient Mice
Source: Nutrients. 2024 Jan 23;16(3):330. doi: 10.3390/nu16030330 (PMC10856797; doi:10.3390/nu16030330)
Supplement: Supplementary file 1 [file nutrients-16-00330-s001.zip]

Archive with 2 entries (2 files):
- Supplementary file S1 .pdf
- Supplementary Table S1.xlsx
