# Supplementary material for: Diet-Induced Severe Hyperhomocysteinemia Promotes Atherosclerosis Progression and Dysregulates the Plasma Metabolome in Apolipoprotein-E-Deficient Mice
Source: Nutrients. 2024 Jan 23;16(3):330. doi: 10.3390/nu16030330 (PMC10856797; doi:10.3390/nu16030330)
Supplement: Supplementary file 1 [file nutrients-16-00330-s001.zip › Supplementary Table S1.xlsx]

## Sheet: t_test Indicators
Class	Metabolic Indicator	-log10(p)	FDR	Formulas	Discription	Literature / References
Acylcarnitines	b-Oxidation	4.3005	0.00025281	(C2 + C3) / C0	FAs degradation to Acetyl CoA	Ottas et al. 2017, DOI:10.1371/journal.pone.0188580; Houten and Wanders 2010, DOI:10.1007/s10545-010-9061-2; Bartlett and Eaton 2004, DOI:10.1046/j.1432-1033.2003.03947.
Acylcarnitines	CACT Deficiency (NBS)	2.2757	0.012168	(C16 + C18) / C0	Indicator of carnitine acylcarnitine translocase (CACT) deficiency, a disease that prevents the body from converting long-chain fatty acids into energy, particularly during periods without food.	Newborn Screening Coding and Terminology Guide, lhncbc.nlm.nih.gov/newbornscreening-codes/nb/sc/condition/CACT.html
Acylcarnitines	Carnitine Esterification	2.645	0.0060196	(C2-18 + C2-18:x + Cx-DC + Cx:x-DC + Cx-OH + Cx:x-OH + C5-M-DC) / C0	Indicator of carnitine acyltransferase activity. An elevated ratio of esterified carnitine to free carnitine (C0) indicates carnitine deficiency.	Winther et al. 2014, DOI:10.1310/hpj4906-549
Acylcarnitines	Carnitine Uptake Defect (NBS)	4.9857	7.455e-05	(C0 + C2 + C3 + C16 + C18 + C18:1) / Cit	Indicator of carnitine uptake defect, a hereditary disease in which the body cannot bring enough carnitine into the cells.	Newborn Screening Coding and Terminology Guide, lhncbc.nlm.nih.gov/newbornscreening-codes/nb/sc/condition/CUD.html
Acylcarnitines	CPT-1 Deficiency (NBS)	2.2757	0.012168	(C16 + C18) / C0	Indicator of carnitine acylcarnitine translocase (CACT) deficiency, a disease that prevents the body from converting long-chain fatty acids into energy, particularly during periods without food.	Newborn Screening Coding and Terminology Guide, lhncbc.nlm.nih.gov/newbornscreening-codes/nb/sc/condition/CPT-Ia.html
Acylcarnitines	CPT-2 Deficiency (NBS)	3.5795	0.001023	(C2-18 + C2-18:x + Cx-DC + Cx:x-DC + Cx-OH + Cx:x-OH + C5-M-DC) / C0	Indicator of carnitine acyltransferase activity. An elevated ratio of esterified carnitine to free carnitine (C0) indicates carnitine deficiency.	Tajima et al. 2017, DOI:10.1016/j.ymgme.2017.07.011; Newborn Screening Coding and Terminology Guide, lhncbc.nlm.nih.gov/newbornscreening-codes/nb/sc/condition/CPT-II.html
Acylcarnitines	Ratio of Acetylcarnitine to Carnitine	4.5169	0.00016824	C2 / C0	Indicator of beta-oxidation rate. It is a catabolic process in which fatty acids in the mitochondria of eukaryotes are degraded to acetyl-CoA, which then enters the citric acid cycle.	Houten et al. 2016, DOI:10.1146/annurev-physiol-021115-105045; Bartlett and Eaton 2004, DOI:10.1046/j.1432-1033.2003.03947.x; Rinaldo et al. 2002, DOI:10.1146/annurev.phys-iol.64.082201.154705
Acylcarnitines	Ratio of ACs to FAs	3.4669	0.0012311	(C2-18 + C2-18:x + Cx-DC + Cx:x-DC + Cx-OH + Cx:x-OH + C5-M-DC) / FA xx:x	Indicator of fatty acid (FA) degradation via beta-oxidation. This reaction is a catabolic process in which FAs in the mitochondria are degraded to acetyl-CoA, which then enters the citric acid cycle.	Merritt II et al. 2018, DOI:10.21037/atm.2018.10.57; Houten et al. 2016, DOI:10.1146/annurev-physiol-021115-105045
Acylcarnitines	Ratio of Short-Chain to Long-Chain ACs	3.8241	0.00061807	(C2-5 + C2-5:x + C3-DC (C4-OH) + C3-OH + C5-DC (C6-OH) + C5-M-DC + C5-OH (C3-DC-M) + C5:1-DC) / (C14-18 + C14-18:x + C14:1-OH + C14:2-OH + C16-OH + C16:1-OH + C16:2-OH + C18:1-OH)	Fraction of short-chain acylcarnitines (ACs) relative to the long-chain AC pool.	Svalbe et al. 2015, DOI:10.1186/2193-1801-4-S1-P46; Schooneman et al. 2013, DOI:10.2337/db12-0466
Acylcarnitines	SCAD Deficiency (NBS)	1.7216	0.036521	C4 / C3	Indicator of short-chain acyl-coenzyme A dehydrogenase (SCAD) deficiency, a rare genetic condition that prevents the body from converting short-chain fatty acids into energy.	Reddy and Sujatha 2011, DOI:10.1007/s12291-011-0139-x; Newborn Screening Coding and Terminology Guide, lhncbc.nlm.nih.gov/newbornscreening-codes/nb/sc/condition/SCAD.html
Acylcarnitines	Sum of ACs	9.5235	8.6455e-09	C2-18 + C2-18:x + Cx-DC + Cx:x-DC + Cx-OH + Cx:x-OH + C5-M-DC	Sum of acylcarnitines (ACs). ACs are essential compounds for the oxida-tive catabolism of fatty acids and their profile is associated with inherited disorders of fatty acid and branched-chain amino acid catabolism.	Houten et al. 2016, DOI:10.1146/annurev-physiol-021115-105045; McCoin et al. 2015, DOI:10.1038/nrendo.2015.129
Acylcarnitines	Sum of SFA-ACs	9.6084	8.2938e-09	C2-18 + C5-M-DC + Cx-DC + Cx-OH	Sum of saturated fatty acid acylcarnitines (SFA-ACs). ACs are essential compounds for the oxidative catabolism of fatty acids and their profile is associated with inherited disorders of fatty acid and branched-chain amino acid catabolism. High levels of SFAs are usually due to a diet rich in SFA-containing fats associated with inflammation and cardiometabolic diseases.	Houten et al. 2016, DOI:10.1146/annurev-physiol-021115-105045; Ruiz-Nunez et al. 2016, DOI:10.1016/j.jnutbio.2015.12.007
Acylcarnitines	Sum of Short-Chain ACs	3.5239	0.0010993	C2-5 + C2-5:x + C3-DC (C4-OH) + C3-OH + C5-DC (C6-OH) + C5-M-DC + C5-OH (C3-DC-M) + C5:1-DC	Sum of short-chain acylcarnitines (ACs). ACs are essential compounds for the oxidative catabolism of fatty acids and their profile is associated with inherited disorders of fatty acid and branched-chain amino acid catabolism.	Houten et al. 2016, DOI:10.1146/annurev-physiol-021115-105045; Xu et al. 2016, DOI:10.1210/jc.2016-1859; Svalbe et al. 2015, DOI:10.1186/2193-1801-4-S1-P46; Schooneman et al. 2013, DOI:10.2337/db12-0466
Amino Acid Indicators	Sum of AAs	3.1351	0.0023127	Ala + Arg + Asn + Asp + Cys + Gln + Glu + Gly + His + Ile + Leu + Lys + Met + Phe + Pro + Ser + Thr + Trp + Tyr + Val	Sum of free amino acids (AAs). AAs are the basic units of proteins and contain an amino group and a carboxylic group. They are described as biomarker for monitoring the risk of developing lifestyle-related diseases and to assess the effectiveness of diet and exercise interventions.	Tochikubo et al. 2016, DOI:10.1038/nutd.2016.5
Amino Acid Indicators	Sum of Aromatic AAs	4.9904	7.455e-05	Phe + Trp + Tyr	Sum of aromatic amino acids (AAs) that serves as indicator for the development of insulin resistance and indicates nutritional status.	Chen et al. 2016, DOI:10.1371/journal.pone.0162192; Wuertz et al. 2013, DOI:10.2337/dc12-0895
Amino Acid Indicators	Sum of Branched-Chain AAs	1.8023	0.03153	Ile + Leu + Val	Sum of branched-chain amino acids (BCAAs) serves as an indicator for short-term metabolic control, mTOR signaling and insulin secretion. It was also shown that BCAA levels are increased in type 2 diabetes patients.	Neinast et al. 2019, DOI:10.1146/annurev-physiol-020518-114455; Anzai et al. 2017, DOI:10.1038/s41598-017-13451-8; Allam-Ndoul et al. 2015, DOI:10.15761/iod.1000134
Amino Acid Indicators	Sum of Essential AAs	3.1375	0.0023127	His + Ile + Leu + Lys + Met + Phe + Thr + Trp + Val	Sum of essential amino acids (AAs). Since they cannot be synthesized de novo and must be taken up by diet, they are indicators of the nutritional status.	Tassari et al. 2016, DOI:10.1038/srep26074
Amino Acid Indicators	Sum of Non-Essential AAs	2.6804	0.0056223	Ala + Arg + Asn + Asp + Cys + Gln + Glu + Gly + Pro + Ser + Tyr	The sum of non-essential amino acids (AAs) indicates protein turn-over.	Hou et al. 2015, DOI:10.1177/1535370215587913
Amino Acid Indicators	Sum of Solely Glucogenic AAs	3.8509	0.00059325	Ala + Arg + Asn + Asp + Cys + Gln + Glu + Gly + His + Met + Pro + Ser + Thr + Val	Sum of solely glucogenic amino acids (AAs). Since they can be converted into glucose via gluconeogenesis, the sum of glucogenic AAs serves as an indicator for gluconeogenic activity and endogenous glucose production.	Nuttall et al. 2008, DOI:10.1002/dmrr.863; Berg et al. 2002, Bookshelf ID:NBK22453
Amino Acid Indicators	Sum of Sulfur-Containing AAs	2.8264	0.0042428	Met + Cys	Sum of sulfur-containing amino acids (AAs). They contribute substantially to the maintenance and integrity of cell systems by influencing the redox state and the capacity to detoxify toxic compounds, free radicals, and reactive oxygen species.	Rosic et al. 2018, DOI:10.2174/0929867324666170705114456; Jung 2015, DOI:10.1248/bpb.b15-00244; Townsend et al. 2004, DOI:10.1016/j.biopha.2003.11.005; Manna et al. 2013, DOI:10.2174/1573399811309030005
Amino Acid Related	Anserine Synthesis	2.1237	0.016696	Anserine / Carnosine	Biomarker for the consumption of meat, especially chicken.	Han et al. 2019, DOI:10.3390/molecules24020217
Amino Acid Related	Asymmetrical Arg Methylation	7.8158	2.2051e-07	ADMA / Arg	Fraction of asymmetrically dimethylated arginine (ADMA) relative to the unmodified arginine (Arg) pool. Increased levels of ADMA are associated with adverse human health consequences for cardiovascular disease, metabolic diseases, and a variety of diseases of the elderly.	Sydow and Muenzel 2003, DOI:10.1016/s1567-5688(03)00033-3
Amino Acid Related	beta-Aminobutyric acid synthesis	1.9095	0.02513	BABA / Glu	Indicator of beta-aminobutyric acid (BABA) synthesis from glutamate (Glu).	Takaishi et al. 2012, DOI:10.1021/ol302052c
Amino Acid Related	Betaine Synthesis	2.4906	0.0081589	Betaine / Choline	Indicator of betaine synthesis from choline. Betaine acts as a methyl donor by carrying and donating methyl groups to facilitate chemical processes, e.g. for proper liver function, cellular replication, and detoxification reactions. Betaine insufficiency is associated with metabolic syndrome, lipid disorders, and diabetes.	Zhao et al. 2018, DOI:10.3389/fimmu.2018.01070
Amino Acid Related	Carnosine Synthesis	2.3206	0.011359	Carnosine / His	Indicator of carnosine synthesis from histidine (His) by carnosine synthetase activity.	Boldyrev et al. 2013, DOI:10.1152/physrev.00039.2012
Amino Acid Related	Cit Synthesis	6.5897	2.7345e-06	Cit / Orn	Indicator of ornithine carbamoyltransferase (OTC) activity. OTC is an enzyme which catalyzes the reaction between carbamoyl phosphate and ornithine (Orn) to form citrulline (Cit) as part of the urea cycle. OTC deficiency is the most common in-herited disorder of the urea cycle and a cause of hyperammonemia.	Choi et al. 2012, DOI:10.3346/jkms.2012.27.5.556
Amino Acid Related	HCys Synthesis	7.2744	6.317e-07	HCys / Met	Indicator of homocysteine (HCys) synthesis from methionine (Met). HCys is a sulfur-containing amino acid that arises during methionine metabolism. Elevations in plasma homocysteine are commonly found as a result of vitamin deficiency, polymorphisms of methionine metabolism enzymes, and kidney disease.	Hasan et al. 2019, DOI:10.1038/s12276-019-0216-4; Esse et al. 2019, DOI:10.3390/ijms20040867
Amino Acid Related	IDO Activity	1.8876	0.026167	Kynurenine / Trp	Indicator of indoleamine 2,3-dioxygenase (IDO) activity degrading trypto-phan (Trp) to kynurenine. IDO is a cytosolic enzyme that catalyzes the first and rate-limiting step in Trp catabolism.	Hornyak et al. 2018, DOI:10.3389/fimmu.2018.00151; Miolo et al. 2016, DOI:10.18632/oncotarget.9489; Uyttenhove et al. 2003, DOI:10.1038/nm934
Amino Acid Related	NO-Synthase Activity	8.375	9.4651e-08	Cit / Arg	Indicator of nitric oxide synthase (NOS) activity. NOS is an enzyme that produces nitric oxide (NO) from arginine (Arg) with the release of citrulline (Cit). NO is an important cellular signaling molecule that regulates insulin secretion, vascular tone, angiogenesis, and immune response.	Maher et al. 2017, DOI:10.1007/978-3-319-60733-7_5; Alderton et al. 2001, DOI:10.1042/bj3570593
Amino Acid Related	Orn Synthesis	10.23	2.9768e-09	Orn / Arg	Indicator of arginase activity. Arginase is an enzyme that catalyzes the last step in the urea cycle, converting arginine (Arg) to ornithine (Orn). Its activity serves as an indicator for inflammation and potential predictor of mortality in sickle cell disease.	Caldwell et al. 2015, DOI:10.1016/j.tips.2015.03.006; Sourij et al. 2011, DOI:10.1016/j.atherosclerosis.2011.04.041
Amino Acid Related	OTC Deficiency (NBS)	6.5897	2.7345e-06	Orn / Cit	Indicator of ornithine transcarbamylase (OTC) deficiency, the most common urea cycle disorder that leads to the accumulation of ammonia in blood.	Newborn Screening Coding and Terminology Guide, lhncbc.nlm.nih.gov/newbornscreening-codes/nb/sc/condition/OTC.html
Amino Acid Related	Pro Hydroxylation	6.1287	7.3937e-06	(c4-OH-Pro + t4-OH-Pro) / Pro	Indicator of prolyl-hydroxylase activity converting the amino acid proline (Pro) to hydroxyproline (OH-Pro). OH-Pro is a post-translational modified amino acid and a major component of the protein collagen. Increased OH-Pro levels in urine and serum are associated with degradation of connective tissue.	Kaelin 2005, DOI:10.1146/annurev.bio-chem.74.082803.133142; Vitagliano et al. 2001, DOI:10.1002/10970282(20010415)58:5<459::AID-BIP1021>3.0.CO;2-V
Amino Acid Related	Sarcosine Synthesis from Choline	3.7271	0.0007574	Sarcosine / Choline	Indicator of sarcosine synthesis from choline. High levels of sarcosine have been shown to slightly reduce the risk of prostate cancer.	De Vogel et al. 2014, DOI:10.1002/ijc.28347; Koutros et al. 2013, DOI:10.1093/carcin/bgt176
Amino Acid Related	Sum of Aminobutyric Acids	5.4525	2.8506e-05	AABA + BABA + GABA	Alpha-, beta-, and gamma-aminobutyric acid (AABA, BABA, GABA) are isomeric amino acids that are not found in proteins. Most relevant is the neurotransmitter GABA. In plants, all isomers provide a certain resistance to infection.	Boonstra et al. 2015, DOI:10.3389/fpsyg.2015.01520; Tao et al. 2013, DOI:10.1007/s10529-013-1424-y; Takaishi et al. 2012, DOI:10.1021/ol302052c; Cohen et al. 1994, DOI:10.1104/pp.104.1.59
Amino Acid Related	Sum of Asym. and Sym. Arg Methylation	7.7762	2.2545e-07	(ADMA + SDMA) / Arg	Indicator of protein arginine methyl transferase activity. Arginine (Arg) methylation is a common post-translational modification that functions as an epigenetic regulator of transcription and plays a key role in pre-mRNA splicing, DNA damage signaling, mRNA translation, cell signaling, and cell fate decision.	Jud et al. 2018, DOI:10.1038/s41598-018-32607-8; Blanc and Richard 2017, DOI:10.1016/j.molcel.2016.11.003; Vögeli et al. 2017, DOI:10.1186/s12931-017-0502-4
Amino Acid Related	Sum of Betaine and Related Metabolites	11.267	5.3236e-10	Betaine + PheAlaBetaine + ProBetaine + TrpBetaine	Betaine and betaine-related metabolites are amino acids in which the nitrogen is fully methylated. Elevated levels of betaine-conjugated amino acids are usually due to a diet rich in plants and/or fruit. Betaine is an important methyl source and betaine insufficiency is associated with the metabolic syndrome, lipid disorders, and diabetes, and may play a role in vascular and other diseases.	Pekkinen et al. 2015 DOI:10.1002/mnfr.201500066; Lever et al. 2010, DOI:10.1016/j.clinbiochem.2010.03.009
Amino Acid Related	Sum of Betaine-Related Metabolites	5.6353	1.9493e-05	PheAlaBetaine + ProBetaine + TrpBetaine	Betaine-related metabolites are amino acids in which the nitrogen is fully methylated. Elevated levels of betaine-conjugated amino acids are usually due to a diet rich in plants and/or fruits.	Pekkinen et al. 2015, DOI:10.1002/mnfr.201500066
Amino Acid Related	Symmetrical Arg Methylation	7.2836	6.317e-07	SDMA / Arg	Ratio of symmetric dimethylarginine (SDMA) to unmodified arginine (Arg) indicating the activity of type II protein arginine methyltransferases introducing a post-translational methylation of Arg.	Tain et al. 2017, DOI:10.3390/toxins9030092; Kielstein et al. 2006, DOI:10.1093/ndt/gfl292
Amino Acids	Asn Synthesis	3.6998	0.00079056	Asn / Asp	Indicator of asparagine (Asn) synthetase activity, an endogenous enzyme which catalyzes Asn synthesis from aspartate (Asp). This enzyme has been described as a new potential biomarker of ovarian cancer and its downregulation has been shown to induce cell cycle arrest and inhibit cell proliferation of breast cancer.	Han et al. 2019, DOI:10.3390/molecules24020217
Amino Acids	Cys Synthesis	2.9596	0.0032126	Cys / (Ser + Met)	Indicator of cysteine (Cys) synthesis from serine (Ser) or methionine (Met). Cys is a non-essential sulfur-containing amino acid and important for protein synthesis, detoxification and diverse metabolic functions.	Banjac et al. 2008, DOI:10.1038/sj.onc.1210796
Amino Acids	Fischer Ratio	4.4466	0.00019007	(Ile + Leu + Val) / (Phe + Trp + Tyr)	Ratio of branched-chain amino acids to aromatic amino acids, which serves as an indicator of liver damage, chronic hepatitis, predictor of cardiac events, and hepatocellular carcinoma.	Ishikawa 2012, DOI:10.3748/wjg.v18.i17.2005; Dejong et al. 2007, DOI:10.1093/jn/137.6.1579S; Fischer et al. 1976, PMID:818729
Amino Acids	Global arginine bioavailability ratio	9.8414	5.8205e-09	Arg / (Orn + Cit)	The global arginine bioavailability ratio (GABR) is associated with endothelial dysfunction and increased risk of cardiovascular mortality.	Sourij et al. 2011, DOI:10.1016/j.atherosclerosis.2011.04.041
Amino Acids	GSH Constituents	6.1143	7.3937e-06	Glu + Gly + Cys	Sum of constituents of the tripeptide glutathione (GSH), which is an anti-oxidant capable of preventing damage of cellular components caused by reactive oxy-gen species. GSH biosynthesis is facilitated in two steps: (i) glutamate cysteine ligase, the rate-limiting enzyme, fuses glutamate (Glu) and cysteine (Cys), and (ii) glutathione synthetase adds glycine (Gly).	Nunes and Serpa 2018, DOI:10.3390/ijms19071882
Amino Acids	MTHFR Deficiency (NBS)	1.9259	0.024697	Met / Phe	Indicator of methylenetetrahydrofolate reductase (MTHFR) deficiency, the most common inborn error of folate metabolism.	Fattal-Valevski et al. 2000, DOI:10.1177/088307380001500808; Newborn Screening Coding and Terminology Guide, lhncbc.nlm.nih.gov/newbornscreening-codes/nb/sc/condition/MTHFR.html
Bile Acid Indicator	GDCA Synthesis from CA	1.917	0.024951	GDCA / CA	Conversion of the primary bile acid (BA) cholic acid (CA) to the conjugated secondary BA glycodeoxycholic acid (GDCA) involving the gut microbiota. The ratio is strongly associated with cognitive decline.	MahmoudianDehkordi et al. 2019, DOI:10.1016/j.jalz.2018.07.217
Bile Acid Indicator	Gly Conjugation of DCA	2.0567	0.01906	GDCA / DCA	The ratio of the glycine (Gly)-conjugated secondary bile acid (BA) glycodeoxycholic acid (GDCA) to the unconjugated secondary BA deoxycholic acid (DCA) is an indicator of BA CoA ligase and BA CoA:amino acid N-acyltransferase activity in the liver.	Shonsey et al. 2005, DOI:10.1016/S0076-6879(05)00022-4
Bile Acid Indicators	Ratio of 12a-OH BAs to Non-12a-OH BAs	7.8162	2.2051e-07	(CA + DCA + GCA + GDCA + TCA + TDCA) / (CDCA + GCDCA + GLCA + GUDCA + TCDCA + TLCA)	The ratio of 12-alpha-hydroxylated bile acids (12a-OH BAs) to non-12a-OH BAs is an indicator of type 2 diabetes.	Chiang 2017, DOI:10.1016/j.ajpath.2017.06.001; Sonne et al. 2014, DOI:10.1530/eje-14-0154
Bile Acid Indicators	Sum of 12a-OH BAs	4.9324	8.1384e-05	CA + DCA + GCA + GDCA + TCA + TDCA	It has been shown that increased levels of 12-alpha-hydroxylated bile acids (12a-OH BAs) are associated with insulin resistance.	Chiang 2017, DOI:10.1016/j.ajpath.2017.06.001; Tomkin and Owens 2016, DOI:10.1515/jtim-2016-0018; Sonne et al. 2014, DOI: 10.1530/eje-14-0154
Bile Acid Indicators	Sum of BAs	4.8436	9.6533e-05	CA + CDCA + DCA + GCA + GCDCA + GDCA + GLCA + GUDCA + TCA + TCDCA + TDCA + TLCA	Bile acids (BAs) are the end products of cholesterol catabolism in the liver and play a critical role in the regulation of glucose, lipid, and energy metabolism by activating various nuclear receptors. Primary BAs are converted to secondary BAs by intestinal bacteria, and the sum of BAs is a biomarker of liver function.	Luo et al. 2018, DOI:10.1371/journal.pone.0193824; Li and Chiang 2015, DOI:10.1097/mog.0000000000000156; Sugita et al. 2015, DOI:10.1155/2015/717431
Bile Acid Indicators	Sum of Conjugated BAs	4.5812	0.00015138	GCA + GCDCA + GDCA + GLCA + GUDCA + TCA + TCDCA + TDCA + TLCA	After being synthesized from cholesterol, bile acids (BAs) are conjugated to glycine or taurine in the liver to increase solubility and make them impermeable to cell membranes. Conjugated BAs may be increased in plasma due to mutations or anti-biotic treatments.	Li et al. 2017, DOI:10.1093/toxsci/kfx015; Vaz et al. 2015, DOI:10.1002/hep.27240; Shonsey et al. 2005, DOI:10.1016/S0076-6879(05)00022-4; Hofmann 1999, DOI:10.1001/archinte.159.22.2647
Bile Acid Indicators	Sum of Conjugated Primary BAs	4.5112	0.00016824	GCA + GCDCA + TCA + TCDCA	Primary bile acids (BAs) are the BAs that are synthesized in the liver and then mostly conjugated to glycine or taurine to increase solubility and make them impermeable to cell membranes. Conjugated primary BAs are significantly elevated in patients with polycystic ovary syndrome. In addition, conjugated primary BAs were found to be elevated after antibiotic treatment.	Zhang et al. 2019, DOI:10.1016/j.jsbmb.2019.03.005; Behr et al. 2019, DOI:10.1016/j.taap.2018.11.012; Shonsey et al. 2005, DOI:10.1016/S0076-6879(05)00022-4
Bile Acid Indicators	Sum of Conjugated Secondary BAs	3.0363	0.002773	GDCA + GLCA + GUDCA + TDCA + TLCA	Secondary bile acids (BAs) result from bacterial modifications of primary BAs in the colon. Concentrations of conjugated secondary BAs may be reduced after antibiotic treatment.	Behr et al. 2019, DOI:10.1016/j.taap.2018.11.012; Shonsey et al. 2005, DOI:10.1016/S0076-6879(05)00022-4
Bile Acid Indicators	Sum of Gly-Conjugated BAs	3.8569	0.00059325	GCA + GCDCA + GDCA + GLCA + GUDCA	After being synthesized from cholesterol, bile acids (BAs) are conjugated to glycine (Gly) or taurine in the liver to increase solubility and make them impermeable to cell membranes. The content of taurine-conjugated BAs normally correlates with the content of Gly-conjugated BAs, unless the levels of taurine or Gly are abnormal.	Li et al. 2017, DOI:10.1093/toxsci/kfx015; Vaz et al. 2015, DOI:10.1002/hep.27240; Shonsey et al. 2005, DOI:10.1016/S0076-6879(05)00022-4; Hofmann 1999, DOI:10.1001/archinte.159.22.2647
Bile Acid Indicators	Sum of Non-12a-OH BAs	2.7841	0.0045492	CDCA + GCDCA + GLCA + GUDCA + TCDCA + TLCA	Sum of non-12-alpha-hydroxylated bile acids (non-12a-OH BAs).	Chiang 2017, DOI:10.1016/j.ajpath.2017.06.001; Sonne et al. 2014, DOI:10.1530/eje-14-0154
Bile Acid Indicators	Sum of Primary BAs	4.6254	0.00015138	CA + CDCA + GCA + GCDCA + TCA + TCDCA	Primary bile acids (BAs) are produced from cholesterol in the liver, in con-trast to secondary BAs, which result from bacterial modifications of the primary BAs in the colon. Elevated primary BA levels in plasma or serum are often caused by biliary obstruction, e.g. in cholelithiasis (gallstones), pancreatitis, or pancreatic cancer.	Martinot et al. 2017, DOI:10.1016/j.mam.2017.01.006; Wahlstroem et al. 2016, DOI:10.1016/j.cmet.2016.05.005; Lerch et al. 2010, DOI:10.1053/j.gastro.2009.12.012
Bile Acid Indicators	Sum of Secondary BAs	2.9715	0.0031723	DCA + GDCA + GLCA + GUDCA + TDCA + TLCA	Secondary bile acids (BAs) are formed by bacterial modifications of primary BAs in the colon. High fat and high beef diets promote bile discharge and influence the bacterial composition in the gut, resulting in increased levels of secondary BAs associated with an increased risk of colon cancer. Low levels of secondary BAs may indicate a reduced capacity of the gut microbiota to metabolize primary…	Martinot et al. 2017, DOI:10.1016/j.mam.2017.01.006; Wahlstroem et al. 2016, DOI:10.1016/j.cmet.2016.05.005; Ajouz et al. 2014, DOI:10.1186/1477-7819-12-164; Bayerdoerffer et al. 1995, DOI:10.1136/gut.36.2.268
Bile Acid Indicators	Sum of Taurine-Conjugated BAs	4.5913	0.00015138	TCA + TCDCA + TDCA + TLCA	After being synthesized from cholesterol, bile acids (BAs) are conjugated to glycine (Gly) or taurine in the liver to increase solubility and make them impermeable to cell membranes. The content of taurine-conjugated BAs normally correlates with the content of Gly-conjugated BAs, unless the levels of taurine or Gly are abnormal.	Li et al. 2017, DOI:10.1093/toxsci/kfx015; Vaz et al. 2015, DOI:10.1002/hep.27240; Shonsey et al. 2005, DOI:10.1016/S0076-6879(05)00022-4; Hofmann 1999, DOI:10.1001/archinte.159.22.2647
Bile Acid Indicators	Sum of Unconjugated BAs	5.7423	1.5896e-05	CA + CDCA + DCA	Bile acids (BAs) are synthesized in the liver and then usually conjugated with taurine or glycine to increase solubility and make them impermeable to cell membranes, only a fraction of BAs remains unconjugated. Unconjugated BAs may be increased in several hepatobiliary diseases, e.g. cholangiocarcinoma and hepatocellular carcinoma.	Chiang et al. 2017, DOI:10.12688/f1000research.12449.1; Li et al. 2017, DOI:10.1016/j.livres.2017.04.001; Shonsey et al. 2005, DOI:10.1016/S0076-6879(05)00022-4; Changbumrung et al. 1990, PMID:2161896; Makino et al. 1969, PMID:5788911
Bile Acid Indicators	Sum of Unconjugated Primary BAs	3.4032	0.0013532	CA + CDCA	Unconjugated primary bile acids (BAs) are produced from cholesterol in the liver and are less hydrophilic than upon conjugation to glycine or taurine to in-crease solubility. Elevated primary BA levels in plasma or serum are often caused by biliary obstruction, e.g. in cholelithiasis (gallstones), pancreatitis, or pancreatic cancer.	Fan et al. 2018, DOI:10.1515/hsz-2018-0379; Dawson et al. 2015, DOI:10.1194/jlr.R054114
Biogenic Amines	gamma-Aminobutyric acid Synthesis	3.0444	0.0027635	GABA / Glu	Indicator of glutamate decarboxylase activity converting the amino acid glutamate (Glu) to gamma-aminobutyric acid (GABA).	Grone and Maruska 2016, DOI:10.1038/srep30507
Biogenic Amines	Polyamine Synthesis	8.0743	1.4185e-07	(Putrescine + Spermidine + Spermine) / Orn	Indicator of polyamine synthesis. First, ornithine (Orn) is decarboxylated to putrescine by the rate-limiting enzyme ornithine decarboxylase, which is then further converted to spermidine and spermine by spermidine synthase and spermine synthase, respectively.	Bae et al. 2018, DOI:10.1016/j.bbagen.2018.06.004; Wuddineh et al. 2018, DOI:10.1007/978-1-4939-7398-9_1
Biogenic Amines	Putrescine Synthesis	8.8981	3.1927e-08	Putrescine / Orn	Indicator of ornithine decarboxylase activity, the rate-limiting enzyme in the polyamine synthesis decarboxylating ornithine (Orn) to putrescine.	Bae et al. 2018, DOI:10.1016/j.bbagen.2018.06.004; Wuddineh et al. 2018, DOI:10.1007/978-1-4939-7398-9_1
Biogenic Amines	Spermidine Synthesis	2.8179	0.0042666	Spermidine / Putrescine	Indicator of spermidine synthase activity converting the polyamine putrescine to spermidine. Spermidine has prominent anti-inflammatory, cardioprotective and neuroprotective effects and can stimulate anti-cancer immunosurveillance.	Madeo et al. 2018, DOI:10.1126/science.aan2788; Casero Jr et al. 2018, DOI:10.1038/s41568-018-0050-3
Carboxylic Acids	LDH Activity	3.4322	0.0012874	Lac / Hexose	Indicator of fermentation. Under hypoxic conditions, pyruvate is reduced by lactate dehydrogenase (LDH) into lactate (Lac). In tumor cells, glucose (H1) is con-verted into pyruvate and further into Lac, even under sufficient oxygen conditions.	Li et al. 2015, DOI:10.1111/1759-7714.12148; Ganapathy-Kanniappan and Geschwind 2013, DOI:10.1186/1476-4598-12-152
Ceramide Indicators	Ratio of Cer to DH-Cer	12.937	2.3373e-11	Cer d18:0/xx:x(-OH) / SPB dxx:0	Dihydroceramides (DH-Cer) are synthesized de novo from sphinganines (Spha) via N-acylation by ceramide synthases (CerS) mainly in the endoplasmic reticu-lum. The ratio of DH-Cer to Spha indicates the activity of CerS. CerS are a family of key enzymes with six different isoforms with different acyl-CoA specificities. DH-Cer are in-volved in various physiological and pathological processes. Modulat…	Magaye et al. 2019, DOI:10.1007/s00018-018-2984-8; Pant et al. 2019, DOI:10.1172/JCI123959; Wigger et al. 2017, DOI:10.1016/j.celrep.2017.02.019; Siddique et al. 2015, DOI:10.1074/jbc.R115.653204
Ceramide Indicators	Ratio of Glycosyl-Cer to Cer	3.8603	0.00059325	(Hex-Cer d1x:x/xx:x + Hex2Cer d18:1/xx:x + Hex3Cer d18:1/xx:x) / Cer d1x:x/xx:x(-OH)	Fraction of glycosylated ceramides (glycosylcer) relative to the unmodified ceramide (Cer) pool.	Gegg and Schapira 2018, DOI:10.1111/febs.14393; Astudillo et al. 2016; DOI:10.1016/j.biochi.2015.11.009
Ceramide Indicators	Ratio of Hex2Cer to HexCer	2.2686	0.012229	Hex2Cer d18:1/xx:x / Hex-Cer d1x:x/xx:x	Fraction of dihexosylceramides (Hex2Cer) relative to the monohexosylated ceramide (Hex-Cer) pool, an indicator of Hex-Cer glycosylation.	Gegg and Schapira 2018, DOI:10.1111/febs.14393; Astudillo et al. 2016, DOI:10.1016/j.biochi.2015.11.009; Horowitz et al. 2016, DOI:10.1002/humu.23056
Ceramide Indicators	Ratio of Hex3Cer to HexCer	3.0913	0.0025182	Hex3Cer d18:1/xx:x / Cer d1x:x/xx:x(-OH)	Fraction of trihexosylceramides (Hex3Cer) relative to the ceramide (Cer) pool, an indicator of ceramide glycosyltransferase activity.	Gegg and Schapira 2018, DOI:10.1111/febs.14393; Astudillo et al. 2016, DOI:10.1016/j.biochi.2015.11.009
Ceramide Indicators	Ratio of HexCer to Cer	3.9329	0.00053575	Hex-Cer d1x:x/xx:x / Cer d1x:x/xx:x(-OH)	Fraction of monohexosylated ceramides (Hex-Cer) relative to the unmodified ceramide (Cer) pool.	Gegg and Schapira 2018, DOI:10.1111/febs.14393; Astudillo et al. 2016, DOI:10.1016/j.biochi.2015.11.009
Ceramide Indicators	Sum of DH-Cer	8.122	1.4039e-07	Cer d1x:x/xx:x(-OH)	Sum of ceramides (Cer). Cer are a family of lipid molecules that consist of sphingosine and a fatty acid and have been shown to play an important role in coordinating cellular responses to extracellular stimuli and stress.	Magaye et al. 2019, DOI:10.1007/s00018-018-2984-8; Wigger et al. 2017, DOI:10.1016/j.celrep.2017.02.019; Rodriguez-Cuenca et al. 2015, DOI:10.1016/j.bbalip.2014.09.021; Siddique et al. 2015, DOI:10.1074/jbc.R115.653204
Ceramide Indicators	Sum of Glycosyl-Cer	3.2164	0.0019794	Hex-Cer d1x:x/xx:x + Hex2Cer d18:1/xx:x + Hex3Cer d18:1/xx:x	Hexosylated ceramides are the backbone of more than 300 structurally re-lated glycosphingolipids, including gangliosides and sulfatides, and are essential for mammalian development. This includes monohexylated ceramides (Hex-Cer), dihexosylceramides (Hex2Cer), and trihexosylceramides (Hex3Cer). The levels of hexosylated ceramides are disturbed in a number of lipid storage diseases, e.g. Krabbe di…	Gegg and Schapira 2018, DOI:10.1111/febs.14393; Astudillo et al. 2016, DOI:10.1016/j.biochi.2015.11.009
Ceramide Indicators	Sum of Hex2Cer	1.5989	0.046666	Sum of Hex2Cer d18:1/xx:x	Sum of dihexosylceramides (Hex2Cer). Hex2Cer are ceramides linked to a two-sugar chain. They are usually membrane components and serve different purposes depending on the composition. Digalactosylceramides are mostly present in brain tis-sues. Lactosylceramides are the major glycolipids in leukocytes. Diglycosylceramide levels are higher in males than in females.	Coles et al. 1970, PMID:5418478; Vance et al. 1969, PMID:5782355
Ceramide Indicators	Sum of HexCer	3.2555	0.0018388	Sum of Hex-Cer d1x:x/xx:x	Monohexosylated ceramides (Hex-Cer; mainly glucosyl- and galactosylcer-amides) are the backbone of all cerebrosides and sulfatides and are essential for mammalian development. Cerebrosides are important components of animal muscle and nerve cell membranes. Sulfatides have multiple roles in the organism, especially in the nervous system. Glucosylceramide is found to be associated with hypobetalipo…	Xiao et al. 2013, DOI:10.1007/978-94-007-6331-9_3; Takahashi and Suzuki. 2012, DOI:10.1194/jlr.R026682; Han et al. 2010, DOI:10.1007/s12035-009-8092-x; Dawson et al. 1976; PMID:178813
Ceramide Indicators	Sum of LCFA-Cer	5.1854	5.0699e-05	Cer d1x:1/14-20:x(-OH)	Sum of long-chain fatty acid ceramides (LCFA-Cer). Cer are a family of li-pid molecules that consist of sphingosine and a fatty acid and play an important role in coordinating cellular responses to extracellular stimuli and stress. LCFAs have been linked with oxidative stress, mitochondrial dysfunction, and insulin resistance.	Nagy et al. 2017, DOI:10.5772/67407; Hafizi Abu Bakar et al. 2014, DOI:10.1002/dmrr.2601; Bikman and Summers 2011, DOI:10.1172/JCI57144
Ceramide Indicators	Sum of LCFA-DH-Cer	4.4232	0.00019548	Sum of Cer d18:0/18-20:0(-OH)	Sum of long-chain fatty acid dihydroceramides (LCFA-DH-Cer). DH-Cer exert numerous biological effects, including induction of cell maturation, cell cycle arrest, terminal cell differentiation, cell senescence, cell death, and skin water-barrier function. LCFAs have been linked with oxidative stress, mitochondrial dysfunction, and insulin resistance.	Magaye et al. 2019, DOI:10.1007/s00018-018-2984-8; Nagy et al. 2017, DOI:10.5772/67407; Siddique et al. 2015, DOI:10.1074/jbc.R115.653204; Hafizi Abu Bakar et al. 2014, DOI:10.1002/dmrr.2601
Ceramide Indicators	Sum of LCFA-Glycosyl-Cer	2.037	0.019734	Hex-Cer d18:x/14-20:x + Hex2Cer d18:1/14-20:0 + Hex3Cer d18:1/16-20:0	Sum of long-chain fatty acid glycosylceramides (LCFA-glycosylcer). Hex-osylated ceramides are the backbone of numerous glycosphingolipids and are essential for development. Levels are disturbed in many lipid storage diseases, e.g. Krabbe dis-ease, Sandhoff’s disease, Tay-Sachs disease, Fabry’s disease, and Gaucher’s disease. LCFAs have been linked with oxidative stress, mitochondrial dysfunction,…	Nagy et al. 2017, DOI:10.5772/67407; Astudillo et al. 2016, DOI:10.1016/j.biochi.2015.11.009; Hafizi Abu Bakar et al. 2014, DOI:10.1002/dmrr.2601
Ceramide Indicators	Sum of VLCFA-DH-Cer	8.1166	1.4039e-07	Sum of Cer d18:0/22-26:x(-OH)	Sum of very long-chain fatty acid dihydroceramides (VLCFA-DH-Cer). DH-Cer exert numerous biological effects, including induction of cell maturation, cell cycle arrest, terminal cell differentiation, cell senescence, cell death, and skin water-barrier function. VLCFAs are synthesized by fatty acid elongases and are components of mem-brane lipids or precursors of inflammation-resolving lipids.	Magaye et al. 2019, DOI:10.1007/s00018-018-2984-8; Siddique et al. 2015, DOI:10.1074/jbc.R115.653204; Kihara 2012, DOI:10.1093/jb/mvs105
Ceramide Indicators	Sum of VLCFA-Glycosyl-Cer	3.3378	0.0015467	Hex-Cer d1x:x/22-26:x + Hex2Cer d18:1/22-26:x + Hex3Cer d18:1/22-26:x	Sum of very long-chain fatty acid glycosylceramides (VLCFA-glycosylcer). Hexosylated ceramides are the backbone of numerous glycosphingolipids and are es-sential for development. This includes monohexylated ceramides (Hex-Cer), dihexosylceramides (Hex2Cer), and trihexosylceramides (Hex3Cer). Levels are disturbed in many lipid storage diseases, e.g. Krabbe disease, Sandhoff’s disease, Tay-Sachs di…	Astudillo et al. 2016, DOI:10.1016/j.biochi.2015.11.009; Kihara 2012, DOI:10.1093/jb/mvs105
Cholesteryl Esters	Sum of VLCFA-CEs	1.668	0.040551	Sum of CE 22:x	Sum of very long-chain fatty acid cholesteryl esters (VLCFA-CEs). Excess cellular cholesterol is converted to CEs by the enzyme acyl-coenzyme A: cholesterol acyltransferase 1. CEs are cholesterol molecules with long-chain fatty acids linked to a hydroxyl group and are mainly present in cytosolic lipid droplets. VLCFAs are synthe-sized by fatty acid elongases and are components of membrane lipids …	Kihara 2012, DOI:10.1093/jb/mvs105; Chang et al. 2006, DOI:10.1146/annurev.cellbio.22.010305. 104656
Diglycerides	Ratio of DGs to FAs	1.6506	0.041815	DG (O-)xx:x_xx:x / FA xx:x	Indicator of diglyceride (DG) synthesis from fatty acids (FAs). DGs are composed of two FAs covalently linked to a glycerol molecule via ester bonds and play a crucial role in cellular signaling.	De Carvalho and Caramujo 2018, DOI:10.3390/molecules23102583; Petersen and Shulman 2017, DOI:10.1016/j.tips.2017.04.004; Carrasco and Merida 2007, DOI:10.1016/j.tibs.2006.11.004
Diglycerides	Ratio of DGs to TGs	2.5614	0.00702	DG (O-)xx:x_xx:x / TG xx:x_xx:x	The ratio of diglycerides (DGs) to triglycerides (TGs) is an indicator of li-pase activity. Elevated TG levels are associated with risk of cardiovascular disease.	Nordestgaard and Varbo 2014, DOI:10.1016/S0140-6736(14)61177-6; Coleman and Lee 2004, DOI:10.1016/S0163-7827(03)00051-1
Diglycerides	Sum of DGs	4.1722	0.00032354	Sum of DG (O-)xx:x_xx:x	Diglycerides (DGs) consist of two fatty acid chains covalently linked to a glycerol molecule via ester bonds. They play a role in membrane signaling as second messengers and can alter the biophysical properties of cell membranes, thus modulat-ing the activity of membrane-associated proteins and also facilitating membrane fu-sion. Impaired DG generation has severe effects on cell growth associated…	Petersen and Shulman 2017, DOI:10.1016/j.tips.2017.04.004; Carrasco and Merida 2007, DOI:10.1016/j.tibs.2006.11.004; Gomez-Fernandez and Corbalan-Garcia 2007, DOI:10.1016/j.chemphyslip.2007.04.003
Diglycerides	Sum of Unsaturated DGs	4.1722	0.00032354	DG (O-)xx:x_xx:1-6 + DG (O-)xx:1-3_xx:x	Unsaturated fatty acid diglycerides (UFA-DGs) are glycerol molecules es-terified to two fatty acids, with at least one double bond in at least one of the chains. The saturation or unsaturation of fatty acids in DGs has major influence on the curva-ture in the cell membrane, which directly and indirectly influences transmembrane sig-naling, e.g. via lipid raft formation. Many second messenger effe…	Szule et al. 2002, DOI:10.1016/S0006-3495(02)75223-5; Committee on Diet and Health 1989, DOI:10.17226/1222
Fatty Acid Indicators	Ratio of DHA to AA	2.2937	0.011945	FA 22:6 / FA 20:4	The ratio of docosahexaenoic acid (DHA; FA 22:6) to arachidonic acid (AA; FA 20:4) is associated with a risk of acute coronary syndrome.	Nishizaki et al. 2016, DOI:10.1186/s12872-016-0299-y
Fatty Acid Indicators	Ratio of EPA to AA	2.3777	0.010215	FA 20:5 / FA 20:4	The ratio of eicosapentaenoic acid (EPA; FA 20:5) to arachidonic acid (AA; FA 20:4) is associated with a possible risk of cancer death.	Nagata et al. 2017, DOI:10.1016/j.je.2017.01.004
Fatty Acid Indicators	Ratio of MUFAs to FAs	2.377	0.010215	FA xx:1 / FA xx:x	Fraction of monounsaturated fatty acids (MUFAs) relative to the fatty acid (FA) pool. It has been shown that the ratio of MUFAs to FAs is associated with risk of myocardial infarction.	Forouhi et al. 2018, DOI:10.1136/bmj.k2139; Holmes et al. 2018, DOI:10.1016/j.jacc.2017.12.006
Fatty Acid Indicators	Sum of FAs	1.6772	0.040074	Sum of FA xx:x	Sum of free fatty acids (FAs). FAs are carboxylic acids with a long aliphatic chain, which is either saturated or unsaturated.	Yu et al. 2018; DOI:10.3892/mmr.2018.9577; Kuo and Ann 2018, DOI:10.1186/s40880-018-0317-9; De Carvalho and Caramujo 2018, DOI:10.3390/molecules23102583
Fatty Acid Indicators	Sum of MUFAs	2.3438	0.010896	Sum of FA xx:1	Monounsaturated fatty acids (MUFA) are chemically classified as fatty acids containing a single double bond. Elevated levels of MUFAs may be a consequence of a MUFA-rich diet, which is also associated with increased high-density lipoprotein cholesterol, decreased triglyceride levels, and lower blood pressure.	Schwingshackl and Hoffmann 2012, DOI:10.3390/nu4121989
Hormone Indicators	Sum of Steroid Hormones	11.102	5.3236e-10	Cortisol + Cortisone + DHEAS	Steroid hormones are synthesized from cholesterol in the adrenal cortex, the gonads, and the placenta. The sum of cortisol, cortisone and dehydroepiandros-terone sulfate (DHEAS) is an indicator of steroid hormone synthesis. Abnormal steroid synthesis may be an indication of adrenal insufficiency, Cushing's syndrome, or congenital adrenal hyperplasia.	Holst et al. 2004, DOI:10.1016/j.cll.2004.01.004
Indoles and Derivatives	Indole Synthesis	2.5867	0.006708	Indole / Trp	Indicator of indole synthesis from tryptophan (Trp) by gut microbial tryptophanase activity.	Konopelski and Ufnal 2018, DOI:10.2174/1389200219666180427164731; Agus et al. 2018, DOI:10.1016/j.chom.2018.05.003
Indoles and Derivatives	Sum of Indoles	2.8504	0.0040721	3-IAA + 3-IPA + Ind-SO4 + Indole	Indicator of indole pathway activity involving intestinal bacteria.	Agus et al. 2018, DOI:10.1016/j.chom.2018.05.003; Sidhu et al. 2016, DOI:10.2174/1871520615666150520144217
Lysophosphatidylcholines	PLA2 Activity (5)	6.0518	8.1502e-06	(LPC 18:1 + FA 20:4) / PC 38:5	Indicator of phospholipase A2 (PLA2) activity hydrolyzing diacyl-phosphatidylcholine (PC) 38:5 into lysophosphatidylcholine (LPC) 18:1 and arachidonic acid (AA; FA 20:4), a polyunsaturated omega-6 fatty acid.	Park et al. 2012, DOI:10.1038/nrc3379; Burke and Dennis 2009, DOI:10.1194/jlr.R800033-JLR200
Lysophosphatidylcholines	Sum of LCFA-LysoPCs	2.0006	0.021231	Sum of LPC 14-20:x	Sum of long-chain fatty acid lysophosphocholines (LCFA-LPCs). LPCs are derived from phosphatidylcholines via the partial hydrolysis by phospholipase activity. LCFAs have been linked with oxidative stress, mitochondrial dysfunction, and insulin resistance.	Law et al. 2019, DOI:10.3390/ijms20051149; Nagy et al. 2017, DOI:10.5772/67407; Hafizi Abu Bakar et al. 2014, DOI:10.1002/dmrr.2601
Lysophosphatidylcholines	Sum of LysoPCs	1.9961	0.021231	Sum of LPC xx:x	Sum of lysophosphocholines (LPCs). LPCs are derived from phosphatidylcholines via the partial hydrolysis by phospholipase activity.	Law et al. 2019, DOI:10.3390/ijms20051149; Boon et al. 2017, DOI:10.1007/s11306-017-1185-z; Kühn et al. 2016, DOI:10.1186/s12916-016-0552-3; Lehmann et al. 2013, DOI:10.2337/dc12-1760
Lysophosphatidylcholines	Sum of MUFA-LysoPCs	4.6034	0.00015138	Sum of LPC xx:1	Sum of monounsaturated fatty acid lysophosphocholines (MUFA-LPCs). LPCs are derived from phosphatidylcholines via the partial hydrolysis by phospholipase activity. High levels of MUFAs may be a consequence of a MUFA-rich diet associated with cardiometabolic diseases.	Law et al. 2019, DOI:10.3390/ijms20051149; Ruiz-Nunez et al. 2016, DOI:10.1016/j.jnutbio.2015.12.007; Schwingshackl and Hoffmann 2012, DOI:10.3390/nu4121989
Lysophosphatidylcholines	Sum of PUFA-LysoPCs	4.0066	0.00046273	Sum of LPC xx:2-4	Sum of polyunsaturated fatty acid lysophosphocholines (PUFA-LPCs). LPCs are derived from phosphatidylcholines via the partial hydrolysis by phospholipase activity. Altered PUFA levels are associated with cardiometabolic diseases and neurological disorders.	Law et al. 2019, DOI:10.3390/ijms20051149; Sokola-Wysoczanska et al. 2018, DOI:10.3390/nu10101561; Bazinet and Laye 2014, DOI:10.1038/nrn3820; Schwingshackl and Hoffmann 2012, DOI:10.3390/nu4121989
Phosphatidylcholines	Ratio of MUFA-PCs to SFA-PCs	4.5938	0.00015138	LPC xx:1 / LPC xx:0	Ratio of monounsaturated fatty acid lysophosphatidylcholines (MUFA-LPCs) to saturated fatty acid lysophosphatidylcholines (SFA-LPCs). LPCs are derived from phosphatidylcholines via the partial hydrolysis by phospholipase activity. High lev-els of MUFAs may be a consequence of a MUFA-rich diet associated with cardiometa-bolic diseases. High levels of SFAs are usually due to a diet rich in SFA-cont…	Law et al. 2019, DOI:10.3390/ijms20051149; Ruiz-Nunez et al. 2016, DOI:10.1016/j.jnutbio.2015.12.007; Schwingshackl and Hoffmann 2012, DOI:10.3390/nu4121989
Phosphatidylcholines	Ratio of PCs (ae) to Choline	2.2036	0.014045	PC (O-)xx:x / Choline	Indicator of phosphatidylcholine (PC (O)) biosynthesis from choline by choline kinase, phosphocholine cytidylyltransferase, and choline:1,2-diacylglycerol cholinephosphotransferase activity.	Van der Veen et al. 2017, DOI:10.1016/j.bbamem.2017.04.006
Phosphatidylcholines	Ratio of PUFA-PCs to MUFA-PCs	3.4521	0.0012513	PC xx:3-6 / PC xx:1	Ratio of polyunsaturated fatty acid diacyl-phosphatidylcholines (PUFA-PCs) to monounsaturated fatty acid diacyl-phosphatidylcholines (MUFA-PCs). PCs are the most common phospholipids in plasma lipoproteins and a major component of cell membranes. They are an important source of diglycerides and influence the regulation of lipid homeostasis and energy metabolism and are involved in atherosclerosis…	Sokola-Wysoczanska et al. 2018, DOI:10.3390/nu10101561; Van der Veen et al. 2017, DOI:10.1016/j.bbamem.2017.04.006; Bazinet and Laye 2014, DOI:10.1038/nrn3820; Guo et al. 2014, DOI:10.1038/srep05959; Schwingshackl and Hoffmann 2012, DOI:10.3390/nu4121989
Phosphatidylcholines	Ratio of PUFA-PCs to SFA-PCs	2.4203	0.0094758	PC xx:3-6 / PC xx:0	Ratio of polyunsaturated fatty acid diacyl-phosphatidylcholines (PUFA-PCs) to saturated fatty acid diacyl-phosphatidylcholines (SFA-PCs). PCs are the most common phospholipids in plasma lipoproteins and a major component of cell mem-branes. They are an important source of diglycerides and influence the regulation of lipid homeostasis and energy metabolism and are involved in atherosclerosis devel…	Sokola-Wysoczanska et al. 2018, DOI:10.3390/nu10101561; Van der Veen et al. 2017, DOI:10.1016/j.bbamem.2017.04.006; Ruiz-Nunez et al. 2016, DOI:10.1016/j.jnutbio.2015.12.007; Bazinet and Laye 2014, DOI:10.1038/nrn3820
Phosphatidylcholines	Sum of MUFA-PCs	1.7291	0.036246	Sum of PC xx:1	Sum of monounsaturated fatty acid diacyl-phosphatidylcholines (MUFA-PCs). PCs are the most common phospholipids in plasma lipoproteins and a major com-ponent of cell membranes. They are an important source of diglycerides and influence the regulation of lipid homeostasis and energy metabolism and are involved in athero-sclerosis development. High levels of MUFAs may be a consequence of a MUFA-ric…	Van der Veen et al. 2017, DOI:10.1016/j.bbamem.2017.04.006; Schwingshackl and Hoffmann 2012, DOI:10.3390/nu4121989
Sphingomyelins	Ratio of SMs to PCs	3.9135	0.00054781	SM xx:x / PC (O-)xx:x	Indicator of sphingomyelin (SM) synthesis from phosphatidylcholines (PC (O)s) facilitated by sphingomyelin synthase.	Taniguchi and Okazaki 2014, DOI:10.1016/j.bbalip.2013.12.003
Sphingomyelins	Sum of LCFA-SMs	2.0649	0.018907	SM 33-36:x	Sum of long-chain fatty acid sphingomyelins (LCFA-SMs). SMs consist of a ceramide and a phosphocholine or phosphoethanolamine head group. They are mainly found in cell membranes and thus influence cell signaling. Abnormal sphingolipid levels are associated with metabolic diseases. LCFAs have been linked with oxidative stress, mitochondrial dysfunction, and insulin resistance.	Nagy et al. 2017, DOI:10.5772/67407; Hafizi Abu Bakar et al. 2014, DOI:10.1002/dmrr.2601; Chakraborty and Jiang 2013, DOI:10.1007/978-94-007-6331-9_1
Sphingomyelins	Sum of SM-Non OHs	1.7383	0.035825	Sum of SM (OH) Cxx:x	2-Hydroxylated sphingolipids are the main components of the myelin leaflet. Patients with neurodegenerative diseases have reduced levels of hydroxylated sphingomyelins (SM-OHs) in their fibroblasts and erythrocytes, which may be due to reduced activity of fatty acid 2-hydroxylase, the enzyme responsible for the hydroxylation of free fatty acids prior to their incorporation into sphingomyelins.	Sklirou et al. 2021, DOI:10.3389/fgene.2020.598760; Jenkins et al. 2017, DOI:10.1038/srep44845; Kurotani et al. 2017, DOI:10.1371/journal.pone.0178192
Sphingomyelins	Sum of SMs	1.7393	0.035825	Sum of SM xx:x	Sphingomyelins (SMs) consist of a ceramide and a phosphocholine or phosphoethanol-amine head group. About 85% of all sphingolipids are SMs, they are mainly found in cell membranes and contribute up to 20% to the membrane composi-tion. SMs are involved in lipid raft formation and thus have an influence on cell signaling. Abnormal sphingolipid levels are associated with metabolic diseases.	Sklirou et al. 2021, DOI:10.3389/fgene.2020.598760; Jenkins et al. 2017, DOI:10.1038/srep44845; Kurotani et al. 2017, DOI:10.1371/journal.pone.0178192
Triglycerides	Ratio of TGs to FAs	2.7205	0.0051958	TG xx:x_xx:x / FA xx:x	Indicator of triglyceride (TG) synthesis from fatty acids (FAs).	Alexopoulos et al. 2019, DOI:10.1007/s11892-019-1136-3; De Carvalho and Caramujo 2018, DOI:10.3390/molecules23102583
Triglycerides	Sum of Saturated TGs	2.6218	0.0062676	Sum of TG xx:0_xx:0	High concentrations of saturated fatty acid triglycerides (SFA-TGs) are usually due to a diet rich in saturated fats and are common in diabetes and have been shown to contribute to increased cardiovascular risk.	Alexopoulos et al. 2019, DOI:10.1007/s11892-019-1136-3
Triglycerides	Sum of TGs	3.5247	0.0010993	Sum of TG xx:x_xx:x	Sum of triglycerides (TGs). TGs are esters derived from glycerol and three fatty acids and are the main constituents of body fat in humans. High levels of TGs in the bloodstream have been linked to atherosclerosis and an elevated risk of heart disease and stroke.	Nordestgaard and Varbo 2014, DOI:10.1016/S0140-6736(14)61177-6; Coleman and Lee 2004, DOI:10.1016/S0163-7827(03)00051-1
Triglycerides	Sum of Unsaturated TGs	3.5335	0.0010993	TG xx:x_xx:1-8 + TG xx:1-6_xx:x	The content of unsaturated fatty acid triglycerides (UFA-TGs) usually de-pends on the diet, as unsaturated TGs are found in plant-based food and fish. High lev-els of unsaturated TGs reduce the cardiovascular risk, lower low-density lipoprotein cholesterol levels, and reduce inflammation.	Alexopoulos et al. 2019, DOI:10.1007/s11892-019-1136-3; Willett et al. 1995, DOI:10.1093/ajcn/61.6.1402S
